# Supplementary material for: Bifidobacterium breve Exopolysaccharide Blocks Dendritic Cell Maturation and Activation of CD4+ T Cells
Source: Front Microbiol. 2021 Jun 16;12:653587. doi: 10.3389/fmicb.2021.653587 (PMC8242212; doi:10.3389/fmicb.2021.653587)
Supplement: Supplementary file 6 [file Table_1.XLSX]

## Sheet: BMDC_4hr
EXPERIMENT 1
	CT (Cp) of Gene	CT (Cp) B-actin (HK)	dCT (CT GOI - CT HK)	dCT Pool (calibrator control)	ddCT (sample - pool)	2-ddCT	Il10			CT (Cp) of Gene	CT (Cp) B-actin (HK)	dCT (CT GOI - CT HK)	dCT Pool (calibrator control)	ddCT (sample - pool)	2-ddCT	Tnf			CT (Cp) of Gene	CT (Cp) B-actin (HK)	dCT (CT GOI - CT HK)	dCT Pool (calibrator control)	ddCT (sample - pool)	2-ddCT	Il6			CT (Cp) of Gene	CT (Cp) B-actin (HK)	dCT (CT GOI - CT HK)	dCT Pool (calibrator control)	ddCT (sample - pool)	2-ddCT	Il12p35			CT (Cp) of Gene	CT (Cp) B-actin (HK)	dCT (CT GOI - CT HK)	dCT Pool (calibrator control)	ddCT (sample - pool)	2-ddCT	Il12p40			CT (Cp) of Gene	CT (Cp) B-actin (HK)	dCT (CT GOI - CT HK)	dCT Pool (calibrator control)
n1									n1									n1									n1									n1									n1
1-UT	36.72	20.76	15.96	11.1063	4.85367	0.034586	0.034586		1-UT	24.57	20.76	3.81	2.333	1.477	0.359235	0.383103		1-UT	32.06	20.76	11.3	11.035	0.265	0.832199	1.01692		1-UT	35.72	20.76	14.96	12.585	2.375	0.192776	0.468808		1-UT	35.24	20.76	14.48	13.9963	0.483667	0.715158	0.691212		1-UT	33.91	20.76	13.15	10.023
		21.13	-21.13	11.1063	-32.2363	nd				24.76	21.13	3.63	2.333	1.297	0.406972				31.9	21.13	10.77	11.035	-0.265	1.20164				34.14	21.13	13.01	12.585	0.425	0.744839				35.71	21.13	14.58	13.9963	0.583667	0.667266				33.25	21.13	12.12	10.023
2-CpG	34.37	20.72	13.65	11.1063	2.54367	0.171506	0.200485		2-CpG	23.1	20.72	2.38	2.333	0.047	0.967947	0.957987		2-CpG	28.46	20.72	7.74	11.035	-3.295	9.81508	9.4234		2-CpG	34.04	20.72	13.32	12.585	0.735	0.600818	0.657658		2-CpG	34.06	20.72	13.34	13.9963	-0.656333	1.57607	1.621		2-CpG	31.77	20.72	11.05	10.023
	33.96	20.73	13.23	11.1063	2.12367	0.229463				23.14	20.73	2.41	2.333	0.077	0.948027				28.59	20.73	7.86	11.035	-3.175	9.03172				33.8	20.73	13.07	12.585	0.485	0.714497				33.99	20.73	13.26	13.9963	-0.736333	1.66594				31.37	20.73	10.64	10.023
3-Bif 2003	29.38	20.21	9.17	11.1063	-1.93633	3.82732	3.88112		3-Bif 2003	22.77	20.21	2.56	2.333	0.227	0.85441	0.901218		3-Bif 2003	28.17	20.21	7.96	11.035	-3.075	8.42689	8.7293		3-Bif 2003	33.03	20.21	12.82	12.585	0.235	0.849685	1.00923		3-Bif 2003	34.74	20.21	14.53	13.9963	0.533667	0.690797	0.639897		3-Bif 2003	29.33	20.21	9.12	10.023
	29.51	20.38	9.13	11.1063	-1.97633	3.93492				22.79	20.38	2.41	2.333	0.077	0.948027				28.24	20.38	7.86	11.035	-3.175	9.03172				32.74	20.38	12.36	12.585	-0.225	1.16878				35.14	20.38	14.76	13.9963	0.763667	0.588997				29.46	20.38	9.08	10.023
4-Bif 2003 EPS-	32.8	22.91	9.89	11.1063	-1.21633	2.32355	2.29179		4-Bif 2003 EPS-	24.07	22.91	1.16	2.333	-1.173	2.2548	2.34412		4-Bif 2003 EPS-	30.02	22.91	7.11	11.035	-3.925	15.1895	16.5021		4-Bif 2003 EPS-	34.77	22.91	11.86	12.585	-0.725	1.6529	2.34743		4-Bif 2003 EPS-	35.57	22.91	12.66	13.9963	-1.33633	2.52509	2.13692		4-Bif 2003 EPS-	31.28	22.91	8.37	10.023
	32.93	23	9.93	11.1063	-1.17633	2.26002				24.05	23	1.05	2.333	-1.283	2.43344				29.88	23	6.88	11.035	-4.155	17.8147				33.98	23	10.98	12.585	-1.605	3.04196				36.19	23	13.19	13.9963	-0.806333	1.74876				31.34	23	8.34	10.023
5-JCM	29.72	20.4	9.32	11.1063	-1.78633	3.44937	3.44937		5-JCM	22.12	20.4	1.72	2.333	-0.613	1.52944	1.52944		5-JCM	27.71	20.4	7.31	11.035	-3.725	13.2232	13.2232		5-JCM	32.01	20.4	11.61	12.585	-0.975	1.96564	1.96564		5-JCM		20.4	-20.4	13.9963	-34.3963	nd	nd		5-JCM	29.32	20.4	8.92	10.023
6-JCM EPS-	30.17	20.43	9.74	11.1063	-1.36633	2.57814	2.57814		6-JCM EPS-	22.63	20.43	2.2	2.333	-0.133	1.09657	1.09657		6-JCM EPS-	27.87	20.43	7.44	11.035	-3.595	12.0838	12.0838		6-JCM EPS-	32.29	20.43	11.86	12.585	-0.725	1.6529	1.6529		6-JCM EPS-	34.93	20.43	14.5	13.9963	0.503667	0.705312	0.705312		6-JCM EPS-	29.87	20.43	9.44	10.023
			dCT Pool (calibrator control)									dCT Pool (calibrator control)									dCT Pool (calibrator control)									dCT Pool (calibrator control)									dCT Pool (calibrator control)									dCT Pool (calibrator control)
Average_all	32.1733	21.067	11.1063						Average_all	23.4	21.067	2.333						Average _UT	31.98	20.945	11.035						Average_all	33.652	21.067	12.585						Average_all	35.0633	21.067	13.9963						Average_all	31.09	21.067	10.023
EXPERIMENT 2
	CT (Cp) of Gene	CT (Cp) B-actin (HK)	dCT (CT GOI - CT HK)	dCT Pool (calibrator control)	ddCT (sample - pool)	2-ddCT	Il10			CT (Cp) of Gene	CT (Cp) B-actin (HK)	dCT (CT GOI - CT HK)	dCT Pool (calibrator control)	ddCT (sample - pool)	2-ddCT	Tnf			CT (Cp) of Gene	CT (Cp) B-actin (HK)	dCT (CT GOI - CT HK)	dCT Pool (calibrator control)	ddCT (sample - pool)	2-ddCT	Il6			CT (Cp) of Gene	CT (Cp) B-actin (HK)	dCT (CT GOI - CT HK)	dCT Pool (calibrator control)	ddCT (sample - pool)	2-ddCT	Il12p35			CT (Cp) of Gene	CT (Cp) B-actin (HK)	dCT (CT GOI - CT HK)	dCT Pool (calibrator control)	ddCT (sample - pool)	2-ddCT	Il12p40			CT (Cp) of Gene	CT (Cp) B-actin (HK)	dCT (CT GOI - CT HK)	dCT Pool (calibrator control)
n2									n2									n2									n2									n2									n2
1-UT		23.87	-23.87	9.71567	-33.5857	nd	nd		1-UT	29.54	23.87	5.67	4.05917	1.61083	0.327409	0.334361		1-UT	34.28	23.87	10.41	10.79	-0.38	1.30134	1.03489		1-UT		23.87	-23.87	12.0407	-35.9107	nd	nd		1-UT		23.87	-23.87	13.1967	-37.0667	nd	nd		1-UT		23.87	-23.87	9.24212
		23.85	-23.85	0	-23.85	nd				29.46	23.85	5.61	4.05917	1.55083	0.341313				35.02	23.85	11.17	10.79	0.38	0.768438					23.85	-23.85	12.0407	-35.8907	nd					23.85	-23.85	13.1967	-37.0467	nd				32.4	23.85	8.55	9.24212
2-CpG	36.83	23.27	13.56	9.71567	3.84433	0.069621	0.133269		2-CpG	27.82	23.27	4.55	4.05917	0.490833	0.711614	0.742475		2-CpG	32.39	23.27	9.12	10.79	-1.67	3.18215	3.06534		2-CpG	36.99	23.27	13.72	12.0407	1.67933	0.312227	0.629361		2-CpG		23.27	-23.27	13.1967	-36.4667	nd	nd		2-CpG	34.96	23.27	11.69	9.24212
	35.44	23.38	12.06	9.71567	2.34433	0.196918				27.81	23.38	4.43	4.05917	0.370833	0.773336				32.61	23.38	9.23	10.79	-1.56	2.94854				35.5	23.38	12.12	12.0407	0.0793333	0.946495					23.38	-23.38	13.1967	-36.5767	nd				34.66	23.38	11.28	9.24212
3-Bif 2003	30.83	22.05	8.78	9.71567	-0.935667	1.91277	1.78897		3-Bif 2003	25.81	22.05	3.76	4.05917	-0.299167	1.23043	1.14709		3-Bif 2003	29.32	22.05	7.27	10.79	-3.52	11.4716	10.6264		3-Bif 2003	33.57	22.05	11.52	12.0407	-0.520667	1.43462	1.13505		3-Bif 2003	35.93	22.05	13.88	13.1967	0.683333	0.622725	0.566026		3-Bif 2003	31.14	22.05	9.09	9.24212
	30.86	21.88	8.98	9.71567	-0.735667	1.66517				25.85	21.88	3.97	4.05917	-0.0891667	1.06376				29.38	21.88	7.5	10.79	-3.29	9.78112				34.18	21.88	12.3	12.0407	0.259333	0.835474				36.05	21.88	14.17	13.1967	0.973333	0.509328				30.82	21.88	8.94	9.24212
4-Bif 2003 EPS-	33.85	23.6	10.25	9.71567	0.534333	0.690478	0.633544		4-Bif 2003 EPS-	26.83	23.6	3.23	4.05917	-0.829167	1.77666	1.6149		4-Bif 2003 EPS-	30.72	23.6	7.12	10.79	-3.67	12.7286	11.9821		4-Bif 2003 EPS-	34.9	23.6	11.3	12.0407	-0.740667	1.67095	1.36423		4-Bif 2003 EPS-		23.6	-23.6	13.1967	-36.7967	nd	0.844791		4-Bif 2003 EPS-	32.04	23.6	8.44	9.24212
	33.87	23.36	10.51	9.71567	0.794333	0.57661				26.88	23.36	3.52	4.05917	-0.539167	1.45313				30.66	23.36	7.3	10.79	-3.49	11.2356				35.32	23.36	11.96	12.0407	-0.0806667	1.05751				36.8	23.36	13.44	13.1967	0.243333	0.844791				31.53	23.36	8.17	9.24212
5-JCM	31.18	22.74	8.44	9.71567	-1.27567	2.42111	2.43801		5-JCM	26.13	22.74	3.39	4.05917	-0.669167	1.59015	1.64133		5-JCM	29.76	22.74	7.02	10.79	-3.77	13.6422	13.3643		5-JCM	34.11	22.74	11.37	12.0407	-0.670667	1.59181	1.13054		5-JCM		22.74	-22.74	13.1967	-35.9367	nd	nd		5-JCM	32.21	22.74	9.47	9.24212
	31.27	22.85	8.42	9.71567	-1.29567	2.4549				26.15	22.85	3.3	4.05917	-0.759167	1.69251				29.93	22.85	7.08	10.79	-3.71	13.0864				35.47	22.85	12.62	12.0407	0.579333	0.669273					22.85	-22.85	13.1967	-36.0467	nd				31.45	22.85	8.6	9.24212
6-JCM EPS-	31.73	22.92	8.81	9.71567	-0.905667	1.87341	1.7927		6-JCM EPS-	26.53	22.92	3.61	4.05917	-0.449167	1.36525	1.33744		6-JCM EPS-	29.97	22.92	7.05	10.79	-3.74	13.3614	13.1338		6-JCM EPS-	34.46	22.92	11.54	12.0407	-0.500667	1.41487	0.88307		6-JCM EPS-		22.92	-22.92	13.1967	-36.1167	nd	nd		6-JCM EPS-	32.58	22.92	9.66	9.24212
	31.93	22.99	8.94	9.71567	-0.775667	1.71198				26.66	22.99	3.67	4.05917	-0.389167	1.30964				30.09	22.99	7.1	10.79	-3.69	12.9063				36.54	22.99	13.55	12.0407	1.50933	0.351274					22.99	-22.99	13.1967	-36.1867	nd				31.57	22.99	8.58	9.24212
			dCT Pool (calibrator control)									dCT Pool (calibrator control)									dCT Pool (calibrator control)									dCT Pool (calibrator control)									dCT Pool (calibrator control)									dCT Pool (calibrator control)
Average_all	32.779	23.0633	9.71567						Average_all	27.1225	23.0633	4.05917						Average _UT	34.65	23.86	10.79						Average_all	35.104	23.0633	12.0407						Average_all	36.26	23.0633	13.1967						Average_all	32.3055	23.0633	9.24212
EXPERIMENT 3
	CT (Cp) of Gene	CT (Cp) B-actin (HK)	dCT (CT GOI - CT HK)	dCT Pool (calibrator control)	ddCT (sample - pool)	2-ddCT	Il10			CT (Cp) of Gene	CT (Cp) B-actin (HK)	dCT (CT GOI - CT HK)	dCT Pool (calibrator control)	ddCT (sample - pool)	2-ddCT	Tnf			CT (Cp) of Gene	CT (Cp) B-actin (HK)	dCT (CT GOI - CT HK)	dCT Pool (calibrator control)	ddCT (sample - pool)	2-ddCT	Il6			CT (Cp) of Gene	CT (Cp) B-actin (HK)	dCT (CT GOI - CT HK)	dCT Pool (calibrator control)	ddCT (sample - pool)	2-ddCT	Il12p35			CT (Cp) of Gene	CT (Cp) B-actin (HK)	dCT (CT GOI - CT HK)	dCT Pool (calibrator control)	ddCT (sample - pool)	2-ddCT	Il12p40			CT (Cp) of Gene	CT (Cp) B-actin (HK)	dCT (CT GOI - CT HK)	dCT Pool (calibrator control)
n3									n3									n3									n3									n3									n3
1-UT		24.83	-24.83	8.78937	-33.6194	nd	nd		1-UT		24.83	-24.83	-0.0239316	-24.8061	nd	nd		1-UT	33.26	24.83	8.43	8.59667	-0.166667	1.12246	1.00596		1-UT	35.67	24.83	10.84	10.7163	0.12366	0.917856	0.93404		1-UT		24.83	-24.83	11.7933	-36.6233	nd	1.34102		1-UT	33.72	24.83	8.89	9.29508
		24.13	-24.13	8.78937	-32.9194	nd					24.13	-24.13	-0.0239316	-24.1061	nd				32.94	24.13	8.81	8.59667	0.213333	0.862542				34.92	24.13	10.79	10.7163	0.0736601	0.950224					24.13	-24.13	11.7933	-35.9233	nd					24.13	-24.13	9.29508
		24.92	-24.92	8.78937	-33.7094	nd					24.92	-24.92	-0.0239316	-24.8961	nd				33.47	24.92	8.55	8.59667	-0.0466667	1.03288					24.92	-24.92	10.7163	-35.6363	nd				36.29	24.92	11.37	11.7933	-0.423333	1.34102					24.92	-24.92	9.29508
2-CpG	34.67	23.5	11.17	8.78937	2.38063	0.192025	0.17346		2-CpG	24.32	23.5	0.82	-0.0239316	0.843932	0.557123	0.557123		2-CpG	30.54	23.5	7.04	8.59667	-1.55667	2.94173	3.15706		2-CpG	33.9	23.5	10.4	10.7163	-0.31634	1.24517	1.10534		2-CpG	36.19	23.5	12.69	11.7933	0.896667	0.537126	0.977306		2-CpG	34.56	23.5	11.06	9.29508
	36.08	24.6	11.48	8.78937	2.69063	0.154895					24.6	-24.6	-0.0239316	-24.5761	nd				31.97	24.6	7.37	8.59667	-1.22667	2.34026				34.91	24.6	10.31	10.7163	-0.40634	1.32532				35.89	24.6	11.29	11.7933	-0.503333	1.41748					24.6	-24.6	9.29508
		24.73	-24.73	8.78937	-33.5194	nd					24.73	-24.73	-0.0239316	-24.7061	nd				31.26	24.73	6.53	8.59667	-2.06667	4.18918				35.87	24.73	11.14	10.7163	0.42366	0.745531					24.73	-24.73	11.7933	-36.5233	nd				34.68	24.73	9.95	9.29508
3-Bif 2003	32.69	23.4	9.29	8.78937	0.500635	0.706796	1.03443		3-Bif 2003	24.02	23.4	0.62	-0.0239316	0.643932	0.639967	0.860215		3-Bif 2003	30.19	23.4	6.79	8.59667	-1.80667	3.49833	4.49458		3-Bif 2003	34.23	23.4	10.83	10.7163	0.11366	0.92424	1.26154		3-Bif 2003	34.97	23.4	11.57	11.7933	-0.223333	1.16743	1.16743		3-Bif 2003	34.35	23.4	10.95	9.29508
	32.06	23.26	8.8	8.78937	0.0106349	0.992656				23.98	23.26	0.72	-0.0239316	0.743932	0.59711				30.03	23.26	6.77	8.59667	-1.82667	3.54717				33.72	23.26	10.46	10.7163	-0.25634	1.19444					23.26	-23.26	11.7933	-35.0533	nd				32.56	23.26	9.3	9.29508
	32.99	24.69	8.3	8.78937	-0.489365	1.40383				24.24	24.69	-0.45	-0.0239316	-0.426068	1.34357				30.6	24.69	5.91	8.59667	-2.68667	6.43824				34.67	24.69	9.98	10.7163	-0.73634	1.66594					24.69	-24.69	11.7933	-36.4833	nd				33.5	24.69	8.81	9.29508
4-Bif 2003 EPS-	32.25	23.21	9.04	8.78937	0.250635	0.840526	1.23256		4-Bif 2003 EPS-	23.8	23.21	0.59	-0.0239316	0.613932	0.653414	0.977596		4-Bif 2003 EPS-	29.49	23.21	6.28	8.59667	-2.31667	4.9818	6.04053		4-Bif 2003 EPS-	33.86	23.21	10.65	10.7163	-0.0663399	1.04706	1.05078		4-Bif 2003 EPS-	36.1	23.21	12.89	11.7933	1.09667	0.467596	0.467596		4-Bif 2003 EPS-	32.19	23.21	8.98	9.29508
	32.04	23.74	8.3	8.78937	-0.489365	1.40383				24.04	23.74	0.3	-0.0239316	0.323932	0.79889				29.91	23.74	6.17	8.59667	-2.42667	5.3765				35.85	23.74	12.11	10.7163	1.39366	0.380598					23.74	-23.74	11.7933	-35.5333	nd				32.76	23.74	9.02	9.29508
	32.94	24.69	8.25	8.78937	-0.539365	1.45333				24.1	24.69	-0.59	-0.0239316	-0.566068	1.48048				30.33	24.69	5.64	8.59667	-2.95667	7.76328				34.62	24.69	9.93	10.7163	-0.78634	1.72469					24.69	-24.69	11.7933	-36.4833	nd				33.15	24.69	8.46	9.29508
5-JCM	32.02	23.02	9	8.78937	0.210635	0.864157	1.15259		5-JCM	23.79	23.02	0.77	-0.0239316	0.793932	0.57677	0.935888		5-JCM	29.48	23.02	6.46	8.59667	-2.13667	4.39745	5.22162		5-JCM	34.36	23.02	11.34	10.7163	0.62366	0.649022	0.97055		5-JCM		23.02	-23.02	11.7933	-34.8133	nd	1.17555		5-JCM	32.49	23.02	9.47	9.29508
	32.29	23.35	8.94	8.78937	0.150635	0.900854				24.12	23.35	0.77	-0.0239316	0.793932	0.57677				29.82	23.35	6.47	8.59667	-2.12667	4.36707				33.48	23.35	10.13	10.7163	-0.58634	1.50143					23.35	-23.35	11.7933	-35.1433	nd				32.49	23.35	9.14	9.29508
	32.73	24.7	8.03	8.78937	-0.759365	1.69275				23.95	24.7	-0.75	-0.0239316	-0.726068	1.65413				30.51	24.7	5.81	8.59667	-2.78667	6.90034				35.81	24.7	11.11	10.7163	0.39366	0.761196				36.26	24.7	11.56	11.7933	-0.233333	1.17555				33.21	24.7	8.51	9.29508
6-JCM EPS-	31.99	23.15	8.84	8.78937	0.0506349	0.965511	1.47754		6-JCM EPS-	23.69	23.15	0.54	-0.0239316	0.563932	0.676456	1.06148		6-JCM EPS-	29.62	23.15	6.47	8.59667	-2.12667	4.36707	5.99348		6-JCM EPS-	33.69	23.15	10.54	10.7163	-0.17634	1.13001	0.964185		6-JCM EPS-	35.72	23.15	12.57	11.7933	0.776667	0.583714	1.39946		6-JCM EPS-	32.61	23.15	9.46	9.29508
	31.97	23.26	8.71	8.78937	-0.0793651	1.05655				23.68	23.26	0.42	-0.0239316	0.443932	0.735129				29.91	23.26	6.65	8.59667	-1.94667	3.85483				35.61	23.26	12.35	10.7163	1.63366	0.32227				35.7	23.26	12.44	11.7933	0.646667	0.638754					23.26	-23.26	9.29508
	32.3	24.78	7.52	8.78937	-1.26937	2.41055				23.93	24.78	-0.85	-0.0239316	-0.826068	1.77285				30.09	24.78	5.31	8.59667	-3.28667	9.75855				34.97	24.78	10.19	10.7163	-0.52634	1.44027				35	24.78	10.22	11.7933	-1.57333	2.97592				33.83	24.78	9.05	9.29508
			dCT Pool (calibrator control)									dCT Pool (calibrator control)									dCT Pool (calibrator control)									dCT Pool (calibrator control)									dCT Pool (calibrator control)									dCT Pool (calibrator control)
Average_all	32.7871	23.9978	8.78937						Average_all	23.9738	23.9978	-0.0239316						Average _UT	33.2233	24.6267	8.59667						Average_all	34.7141	23.9978	10.7163						Average_all	35.7911	23.9978	11.7933						Average_all	33.2929	23.9978	9.29508
[truncated: 59 more columns]

## Sheet: BMDC_8hr
	Il-10	CT (Cp) B-actin (HK)	dCT (CT GOI - CT HK)	dCT Pool (calibrator control)	ddCT (sample - pool)	2-ddCT			Tnfa	CT (Cp) B-actin (HK)	dCT (CT GOI - CT HK)	dCT Pool (calibrator control)	ddCT (sample - pool)	2-ddCT			Il-6	CT (Cp) B-actin (HK)	dCT (CT GOI - CT HK)	dCT Pool (calibrator control)	ddCT (sample - pool)	2-ddCT			Il12p35	CT (Cp) B-actin (HK)	dCT (CT GOI - CT HK)	dCT Pool (calibrator control)	ddCT (sample - pool)	2-ddCT			Il12p40	CT (Cp) B-actin (HK)	dCT (CT GOI - CT HK)	dCT Pool (calibrator control)	ddCT (sample - pool)	2-ddCT			Il23a	CT (Cp) B-actin (HK)	dCT (CT GOI - CT HK)	dCT Pool (calibrator control)	ddCT (sample - pool)	2-ddCT			H2/MHC-II
UN 1		21.595	-21.595	14.8835	-36.4785	nd		UN 1	31.165	21.595	9.57	9.51167	0.0583333	0.960373		UN 1	31.17	21.595	9.575	9.52333	0.0516667	0.964821		UN 1		21.595	-21.595	14.7306	-36.3256	nd		UN 1	37.215	21.595	15.62	14.965	0.655	0.635075		UN 1		21.595	-21.595	15.05	-36.645	nd		UN 1	25.6
UN 2		21.39	-21.39	14.8835	-36.2735	nd		UN 2	30.98	21.39	9.59	9.51167	0.0783333	0.947151		UN 2	30.945	21.39	9.555	9.52333	0.0316667	0.978289		UN 2		21.39	-21.39	14.7306	-36.1206	nd		UN 2	36.48	21.39	15.09	14.965	0.125	0.917004		UN 2	36.36	21.39	14.97	15.05	-0.08	1.05702		UN 2	25.2
UN 3		21.83	-21.83	14.8835	-36.7135	nd		UN 3	31.205	21.83	9.375	9.51167	-0.136667	1.09936		UN 3	31.27	21.83	9.44	9.52333	-0.0833333	1.05946		UN 3		21.83	-21.83	14.7306	-36.5606	nd		UN 3	36.015	21.83	14.185	14.965	-0.78	1.71713		UN 3	36.95	21.83	15.12	15.05	0.07	0.952638		UN 3	25.605
CpG 1		26.935	-26.935	14.8835	-41.8185	nd		CpG 1		26.935	-26.935	9.51167	-36.4467	nd		CpG 1	35.495	26.935	8.56	9.52333	-0.963333	1.94981		CpG 1		26.935	-26.935	14.7306	-41.6656	nd		CpG 1		26.935	-26.935	14.965	-41.9	nd		CpG 1		26.935	-26.935	15.05	-41.985	nd		CpG 1	30.715
CpG 2		24.075	-24.075	14.8835	-38.9585	nd		CpG 2	31.225	24.075	7.15	9.51167	-2.36167	5.13964		CpG 2	33.375	24.075	9.3	9.52333	-0.223333	1.16743		CpG 2		24.075	-24.075	14.7306	-38.8056	nd		CpG 2		24.075	-24.075	14.965	-39.04	nd		CpG 2		24.075	-24.075	15.05	-39.125	nd		CpG 2	28.185
CpG 3		23.8	-23.8	14.8835	-38.6835	nd		CpG 3	31.925	23.8	8.125	9.51167	-1.38667	2.61474		CpG 3	33.145	23.8	9.345	9.52333	-0.178333	1.13158		CpG 3		23.8	-23.8	14.7306	-38.5306	nd		CpG 3		23.8	-23.8	14.965	-38.765	nd		CpG 3		23.8	-23.8	15.05	-38.85	nd		CpG 3	27.905
2003 1	36.7	20.88	15.82	14.8835	0.936528	0.522489		2003 1	29.825	20.88	8.945	9.51167	-0.566667	1.4811		2003 1	28.82	20.88	7.94	9.52333	-1.58333	2.99661		2003 1	37.24	20.88	16.36	14.7306	1.62944	0.323213		2003 1	35.56	20.88	14.68	14.965	-0.285	1.21841		2003 1	35.215	20.88	14.335	15.05	-0.715	1.64148		2003 1	25.39
2003 2	37.165	20.945	16.22	14.8835	1.33653	0.395973		2003 2	29.785	20.945	8.84	9.51167	-0.671667	1.59291		2003 2	28.975	20.945	8.03	9.52333	-1.49333	2.81539		2003 2	35.97	20.945	15.025	14.7306	0.294444	0.815386		2003 2	35.855	20.945	14.91	14.965	-0.055	1.03886		2003 2	34.83	20.945	13.885	15.05	-1.165	2.24233		2003 2	25.45
2003 3	37	20.84	16.16	14.8835	1.27653	0.412788		2003 3	29.625	20.84	8.785	9.51167	-0.726667	1.65481		2003 3	29.01	20.84	8.17	9.52333	-1.35333	2.55502		2003 3	35.97	20.84	15.13	14.7306	0.399444	0.75815		2003 3	36.28	20.84	15.44	14.965	0.475	0.719467		2003 3	34.88	20.84	14.04	15.05	-1.01	2.01391		2003 3	25.53
430 1	36.34	20.93	15.41	14.8835	0.526528	0.694224		430 1	29.26	20.93	8.33	9.51167	-1.18167	2.26839		430 1	29.555	20.93	8.625	9.52333	-0.898333	1.86391		430 1	35.91	20.93	14.98	14.7306	0.249444	0.84122		430 1	34.66	20.93	13.73	14.965	-1.235	2.35381		430 1	34.805	20.93	13.875	15.05	-1.175	2.25793		430 1	25.18
430 2	36.89	21.04	15.85	14.8835	0.966528	0.511736		430 2	29.46	21.04	8.42	9.51167	-1.09167	2.1312		430 2	29.555	21.04	8.515	9.52333	-1.00833	2.01159		430 2	36.68	21.04	15.64	14.7306	0.909444	0.53239		430 2	36.045	21.04	15.005	14.965	0.04	0.972655		430 2	34.41	21.04	13.37	15.05	-1.68	3.20428		430 2	25.285
430 3	36.45	21.41	15.04	14.8835	0.156528	0.897182		430 3	29.615	21.41	8.205	9.51167	-1.30667	2.47369		430 3	29.945	21.41	8.535	9.52333	-0.988333	1.98389		430 3	36.1	21.41	14.69	14.7306	-0.0405556	1.02851		430 3	35.635	21.41	14.225	14.965	-0.74	1.67018		430 3	35.57	21.41	14.16	15.05	-0.89	1.85318		430 3	25.8
7017 1	35.4	21.03	14.37	14.8835	-0.513472	1.42748		7017 1	29.775	21.03	8.745	9.51167	-0.766667	1.70133		7017 1	29.215	21.03	8.185	9.52333	-1.33833	2.52859		7017 1	36.54	21.03	15.51	14.7306	0.779444	0.582591		7017 1	35.51	21.03	14.48	14.965	-0.485	1.39959		7017 1	35.605	21.03	14.575	15.05	-0.475	1.38992		7017 1	25.07
7017 2	37.02	21.34	15.68	14.8835	0.796528	0.575733		7017 2	29.635	21.34	8.295	9.51167	-1.21667	2.32409		7017 2	29.58	21.34	8.24	9.52333	-1.28333	2.43401		7017 2	37.15	21.34	15.81	14.7306	1.07944	0.473211		7017 2	35.905	21.34	14.565	14.965	-0.4	1.31951		7017 2	35.455	21.34	14.115	15.05	-0.935	1.91189		7017 2	25.61
7017 3	37.155	21.045	16.11	14.8835	1.22653	0.427345		7017 3	29.81	21.045	8.765	9.51167	-0.746667	1.67791		7017 3	29.56	21.045	8.515	9.52333	-1.00833	2.01159		7017 3	37.03	21.045	15.985	14.7306	1.25444	0.419155		7017 3	36.065	21.045	15.02	14.965	0.055	0.962594		7017 3	35.305	21.045	14.26	15.05	-0.79	1.72907		7017 3	25.445
pgt 1	37.025	20.92	16.105	14.8835	1.22153	0.428828		pgt 1	29.685	20.92	8.765	9.51167	-0.746667	1.67791		pgt 1	29.16	20.92	8.24	9.52333	-1.28333	2.43401		pgt 1	35.605	20.92	14.685	14.7306	-0.0455556	1.03208		pgt 1	35.72	20.92	14.8	14.965	-0.165	1.12117		pgt 1	34.835	20.92	13.915	15.05	-1.135	2.19619		pgt 1	25.55
pgt 2	36.99	21.17	15.82	14.8835	0.936528	0.522489		pgt 2	29.585	21.17	8.415	9.51167	-1.09667	2.1386		pgt 2	29.305	21.17	8.135	9.52333	-1.38833	2.61776		pgt 2	37.93	21.17	16.76	14.7306	2.02944	0.244949		pgt 2	35.93	21.17	14.76	14.965	-0.205	1.15269		pgt 2	34.595	21.17	13.425	15.05	-1.625	3.08442		pgt 2	25.485
pgt 3	36.67	22.13	14.54	14.8835	-0.343472	1.26881		pgt 3	30.145	22.13	8.015	9.51167	-1.49667	2.8219		pgt 3	29.91	22.13	7.78	9.52333	-1.74333	3.34808		pgt 3	36.845	22.13	14.715	14.7306	-0.0155556	1.01084		pgt 3	36.37	22.13	14.24	14.965	-0.725	1.6529		pgt 3	35.27	22.13	13.14	15.05	-1.91	3.75809		pgt 3	25.99
			dCT Pool (calibrator control)								dCT Pool (calibrator control)								dCT Pool (calibrator control)								dCT Pool (calibrator control)								dCT Pool (calibrator control)								dCT Pool (calibrator control)
Average_all	36.7338	21.8503	14.8835					Average_UN	31.1167	21.605	9.51167					Average_UN	31.1283	21.605	9.52333					Average_all	36.5808	21.8503	14.7306					Average_UT	36.57	21.605	14.965					Average_UT	36.655	21.605	15.05					Average_UT	25.4683
[truncated: 47 more columns]

## Sheet: BMDM 8hr
	Il10	CT (Cp) B-actin (HK)	dCT (CT GOI - CT HK)	dCT Pool (calibrator control)	ddCT (sample - pool)	2-ddCT			Tnfa	CT (Cp) B-actin (HK)	dCT (CT GOI - CT HK)	dCT Pool (calibrator control)	ddCT (sample - pool)	2-ddCT			Il6	CT (Cp) B-actin (HK)	dCT (CT GOI - CT HK)	dCT Pool (calibrator control)	ddCT (sample - pool)	2-ddCT			Il12p35	CT (Cp) B-actin (HK)	dCT (CT GOI - CT HK)	dCT Pool (calibrator control)	ddCT (sample - pool)	2-ddCT			Il2p40	CT (Cp) B-actin (HK)	dCT (CT GOI - CT HK)	dCT Pool (calibrator control)	ddCT (sample - pool)	2-ddCT			Il23a	CT (Cp) B-actin (HK)	dCT (CT GOI - CT HK)	dCT Pool (calibrator control)	ddCT (sample - pool)	2-ddCT			H2/MHC-II
UN 1	34.4	21.825	12.575	12.5417	0.0333333	0.97716		UN 1	27.59	21.825	5.765	5.58833	0.176667	0.884745		UN 1	31.925	21.825	10.1	10.0617	0.0383333	0.973779		UN 1	33.63	21.825	11.805	11.4267	0.378333	0.769326		UN 1		21.825	-21.825	13.8922	-35.7172	nd		UN 1	33.995	21.825	12.17	12.2558	-0.0858333	1.0613		UN 1	27.54
UN 2	34.525	22.105	12.42	12.5417	-0.121667	1.08799		UN 2	27.61	22.105	5.505	5.58833	-0.0833333	1.05946		UN 2	32.13	22.105	10.025	10.0617	-0.0366667	1.02574		UN 2	33.22	22.105	11.115	11.4267	-0.311667	1.24114		UN 2		22.105	-22.105	13.8922	-35.9972	nd		UN 2		22.105	-22.105	12.2558	-34.3608	nd		UN 2	27.795
UN 3	34.855	22.225	12.63	12.5417	0.0883333	0.940609		UN 3	27.72	22.225	5.495	5.58833	-0.0933333	1.06683		UN 3	32.285	22.225	10.06	10.0617	-0.00166667	1.00116		UN 3	33.585	22.225	11.36	11.4267	-0.0666667	1.04729		UN 3		22.225	-22.225	13.8922	-36.1172	nd		UN 3	34.62	22.225	12.395	12.2558	0.139167	0.908044		UN 3	28.185
LPS 1	32.88	22	10.88	12.5417	-1.66167	3.16382		LPS 1	25.155	22	3.155	5.58833	-2.43333	5.4014		LPS 1	28.12	22	6.12	10.0617	-3.94167	15.366		LPS 1	29.095	22	7.095	11.4267	-4.33167	20.1355		LPS 1	35.81	22	13.81	13.8922	-0.0822222	1.05865		LPS 1	32.85	22	10.85	12.2558	-1.40583	2.64971		LPS 1	27.77
LPS 2	33.475	22.64	10.835	12.5417	-1.70667	3.26406		LPS 2	25.34	22.64	2.7	5.58833	-2.88833	7.40415		LPS 2	28.65	22.64	6.01	10.0617	-4.05167	16.5834		LPS 2	29.415	22.64	6.775	11.4267	-4.65167	25.1357		LPS 2		22.64	-22.64	13.8922	-36.5322	nd		LPS 2	33.625	22.64	10.985	12.2558	-1.27083	2.41301		LPS 2	28.215
LPS 3	33.93	22.555	11.375	12.5417	-1.16667	2.24492		LPS 3	25.735	22.555	3.18	5.58833	-2.40833	5.30861		LPS 3	28.76	22.555	6.205	10.0617	-3.85667	14.4868		LPS 3	29.63	22.555	7.075	11.4267	-4.35167	20.4165		LPS 3	36.29	22.555	13.735	13.8922	-0.157222	1.11514		LPS 3	33.43	22.555	10.875	12.2558	-1.38083	2.60419		LPS 3	28.29
2003 1	32.005	22.43	9.575	12.5417	-2.96667	7.81728		2003 1	24.46	22.43	2.03	5.58833	-3.55833	11.7805		2003 1	26.94	22.43	4.51	10.0617	-5.55167	46.9049		2003 1	28.835	22.43	6.405	11.4267	-5.02167	32.4842		2003 1	36.42	22.43	13.99	13.8922	0.0977778	0.934471		2003 1	32.895	22.43	10.465	12.2558	-1.79083	3.46015		2003 1	28.295
2003 2	31.845	22.305	9.54	12.5417	-3.00167	8.00925		2003 2	24.11	22.305	1.805	5.58833	-3.78333	13.7688		2003 2	27.005	22.305	4.7	10.0617	-5.36167	41.1171		2003 2	28.755	22.305	6.45	11.4267	-4.97667	31.4866		2003 2	36.31	22.305	14.005	13.8922	0.112778	0.924806		2003 2	37.83	22.305	15.525	12.2558	3.26917	0.103725		2003 2	28.17
2003 3	31.99	22.32	9.67	12.5417	-2.87167	7.3191		2003 3	24.01	22.32	1.69	5.58833	-3.89833	14.9113		2003 3	26.875	22.32	4.555	10.0617	-5.50667	45.4644		2003 3	28.805	22.32	6.485	11.4267	-4.94167	30.7319		2003 3	35.915	22.32	13.595	13.8922	-0.297222	1.22878		2003 3	32.525	22.32	10.205	12.2558	-2.05083	4.14345		2003 3	28.01
430 1	31.62	21.89	9.73	12.5417	-2.81167	7.02095		430 1	23.57	21.89	1.68	5.58833	-3.90833	15.015		430 1	26.615	21.89	4.725	10.0617	-5.33667	40.4107		430 1	28.27	21.89	6.38	11.4267	-5.04667	33.052		430 1	36.2	21.89	14.31	13.8922	0.417778	0.748577		430 1	32.28	21.89	10.39	12.2558	-1.86583	3.64478		430 1	27.885
430 2	31.38	21.87	9.51	12.5417	-3.03167	8.17754		430 2	23.42	21.87	1.55	5.58833	-4.03833	16.4308		430 2	26.345	21.87	4.475	10.0617	-5.58667	48.0567		430 2	28.035	21.87	6.165	11.4267	-5.26167	38.3636		430 2		21.87	-21.87	13.8922	-35.7622	nd		430 2	32.09	21.87	10.22	12.2558	-2.03583	4.1006		430 2	27.5
430 3	31.755	22.335	9.42	12.5417	-3.12167	8.70393		430 3	23.805	22.335	1.47	5.58833	-4.11833	17.3677		430 3	27.4	22.335	5.065	10.0617	-4.99667	31.9261		430 3	28.7	22.335	6.365	11.4267	-5.06167	33.3975		430 3	36.42	22.335	14.085	13.8922	0.192778	0.87492		430 3	32.525	22.335	10.19	12.2558	-2.06583	4.18676		430 3	27.955
7017 1	31.895	21.925	9.97	12.5417	-2.57167	5.94496		7017 1	24.185	21.925	2.26	5.58833	-3.32833	10.0445		7017 1	26.82	21.925	4.895	10.0617	-5.16667	35.9188		7017 1	28.56	21.925	6.635	11.4267	-4.79167	27.6972		7017 1		21.925	-21.925	13.8922	-35.8172	nd		7017 1	32.715	21.925	10.79	12.2558	-1.46583	2.76223		7017 1	27.77
7017 2	32.065	22.19	9.875	12.5417	-2.66667	6.3496		7017 2	24.465	22.19	2.275	5.58833	-3.31333	9.9406		7017 2	27.045	22.19	4.855	10.0617	-5.20667	36.9286		7017 2	28.745	22.19	6.555	11.4267	-4.87167	29.2764		7017 2		22.19	-22.19	13.8922	-36.0822	nd		7017 2	32.68	22.19	10.49	12.2558	-1.76583	3.4007		7017 2	28.235
7017 3	32.2	22.24	9.96	12.5417	-2.58167	5.98631		7017 3	24.395	22.24	2.155	5.58833	-3.43333	10.8028		7017 3	27.095	22.24	4.855	10.0617	-5.20667	36.9286		7017 3	28.725	22.24	6.485	11.4267	-4.94167	30.7319		7017 3		22.24	-22.24	13.8922	-36.1322	nd		7017 3	32.33	22.24	10.09	12.2558	-2.16583	4.48726		7017 3	28.13
pgt 1	32.455	22.835	9.62	12.5417	-2.92167	7.57721		pgt 1	24.88	22.835	2.045	5.58833	-3.54333	11.6587		pgt 1	27.63	22.835	4.795	10.0617	-5.26667	38.4968		pgt 1	29.09	22.835	6.255	11.4267	-5.17167	36.0435		pgt 1	36.35	22.835	13.515	13.8922	-0.377222	1.29884		pgt 1	33.055	22.835	10.22	12.2558	-2.03583	4.1006		pgt 1	28.695
pgt 2	31.68	22.1	9.58	12.5417	-2.96167	7.79023		pgt 2	23.85	22.1	1.75	5.58833	-3.83833	14.3039		pgt 2	26.865	22.1	4.765	10.0617	-5.29667	39.3057		pgt 2	28.46	22.1	6.36	11.4267	-5.06667	33.5134		pgt 2		22.1	-22.1	13.8922	-35.9922	nd		pgt 2	32.07	22.1	9.97	12.2558	-2.28583	4.87646		pgt 2	27.98
pgt 3	31.955	22.19	9.765	12.5417	-2.77667	6.85267		pgt 3	24.01	22.19	1.82	5.58833	-3.76833	13.6264		pgt 3	27.165	22.19	4.975	10.0617	-5.08667	33.9812		pgt 3	28.435	22.19	6.245	11.4267	-5.18167	36.2942		pgt 3	35.305	22.19	13.115	13.8922	-0.777222	1.71383		pgt 3	31.985	22.19	9.795	12.2558	-2.46083	5.50535		pgt 3	28.245
			dCT Pool (calibrator control)								dCT Pool (calibrator control)								dCT Pool (calibrator control)								dCT Pool (calibrator control)								dCT Pool (calibrator control)								dCT Pool (calibrator control)
Average_UN	34.5933	22.0517	12.5417					Average_UN	27.64	22.0517	5.58833					Average_UN	32.1133	22.0517	10.0617					Average_UN	33.4783	22.0517	11.4267					Average_all	36.1133	22.2211	13.8922					Average_UT	34.3075	22.0517	12.2558					Average_UT	27.84
[truncated: 47 more columns]
